# Supplementary material for: Body Mass Index and Overall Survival of Patients with Newly Diagnosed Multiple Myeloma
Source: Cancers (Basel). 2022 Oct 29;14(21):5331. doi: 10.3390/cancers14215331 (PMC9657446; doi:10.3390/cancers14215331)
Supplement: Supplementary file 1 [file cancers-14-05331-s001.zip]

Archive with 1 entries (1 files):
- cancers-1956720-supplementary.pdf
